# Supplementary material for: Nucleolar Stress Response via Ribosomal Protein L11 Regulates Topoisomerase Inhibitor Sensitivity of P53-Intact Cancers
Source: Int J Mol Sci. 2022 Dec 15;23(24):15986. doi: 10.3390/ijms232415986 (PMC9784028; doi:10.3390/ijms232415986)
Supplement: Supplementary file 1 [file ijms-23-15986-s001.zip]

Archive with 1 entries (1 files):
- ijms-2027907-supplementary.pdf
